# Supplementary material for: Persisting Smell and Taste Disorders in Patients Who Recovered from SARS-CoV-2 Virus Infection—Data from the Polish PoLoCOV-CVD Study
Source: Viruses. 2022 Aug 12;14(8):1763. doi: 10.3390/v14081763 (PMC9416276; doi:10.3390/v14081763)
Supplement: Supplementary file 1 [file viruses-14-01763-s001.zip]

Archive with 1 entries (1 files):
- viruses-1842975-supplementary.pdf
